# Supplementary material for: Sensitivity and Resistance of Oncogenic RAS-Driven Tumors to Dual MEK and ERK Inhibition
Source: Cancers (Basel). 2021 Apr 13;13(8):1852. doi: 10.3390/cancers13081852 (PMC8069437; doi:10.3390/cancers13081852)
Supplement: Supplementary file 1 [file cancers-13-01852-s001.zip]

Archive with 2 entries (2 files):
- cancers-1169220original.pdf
- cancers-1169220supple.pdf
